# Supplementary material for: Transcriptional Profiling of Staphylococcus aureus during the Transition from Asymptomatic Nasal Colonization to Skin Colonization/Infection in Patients with Atopic Dermatitis
Source: Int J Mol Sci. 2024 Aug 23;25(17):9165. doi: 10.3390/ijms25179165 (PMC11394835; doi:10.3390/ijms25179165)
Supplement: Supplementary file 1 [file ijms-25-09165-s001.zip]

Archive with 1 entries (1 files):
- ijms-3148021-supplementary.pdf
